# Supplementary material for: Post-mortem Findings of Inflammatory Cells and the Association of 4-Hydroxynonenal with Systemic Vascular and Oxidative Stress in Lethal COVID-19
Source: Cells. 2022 Jan 27;11(3):444. doi: 10.3390/cells11030444 (PMC8834180; doi:10.3390/cells11030444)
Supplement: Supplementary file 1 [file cells-11-00444-s001.zip]

Archive with 1 entries (1 files):
- cells-1557895-supplementary.pdf
